# Supplementary material for: Time-restricted feeding extends healthspan in both sexes and lifespan in male C57BL/6 J mice
Source: Nat Aging. 2026 Jun 2;6(6):1227–43. doi: 10.1038/s43587-026-01129-8 (PMC13303084; doi:10.1038/s43587-026-01129-8)
Supplement: Supplementary file 7 — Contingency tables and Fisher’s exact test for differences in occurrence of diseases listed in Fig. 5b. [file 43587_2026_1129_MOESM7_ESM.xlsx]

## Sheet: Table 4
Fishers Exact Test for Disease Differences for Figure 5B (contingency table 2x2)
Significant results p<0.05, shown with asterisks.
AL vs TRF and Female vs Male	N without disease	N with disease	Fisher exact test p-value	Significance
Liver - Hepatocellular adenoma
Male AL vs:	84	14
Male TRF12h	62	11	>0.9999	ns
Male TRF08h	65	8	0.6459	ns
Female AL vs:	93	3
Female TRF12h	60	5	0.2703	ns
Female TRF08h	62	9	0.0303	*
All females vs:	215	17
All males	211	33	0.0356	*
Liver - Hemangiosarcoma
Male AL vs:	94	4
Male TRF12h	73	0	0.1367	ns
Male TRF08h	72	1	0.3946	ns
Female AL vs:	95	1
Female TRF12h	65	0	>0.9999	ns
Female TRF08h	71	0	>0.9999	ns
All females vs:	231	1
All males	239	5	0.2167	ns
Liver - Hepatocellular carcinoma
Male AL vs:	72	26
Male TRF12h	54	19	0.9999	ns
Male TRF08h	59	14	0.2795	ns
Female AL vs:	90	6
Female TRF12h	63	2	0.4758	ns
Female TRF08h	64	7	0.3995	ns
All females vs:	217	15
All males	185	59	<0.0001	****
Liver - Histiocytic sarcoma
Male AL vs:	79	19
Male TRF12h	51	22	0.1081	ns
Male TRF08h	50	23	0.0752	ns
Female AL vs:	88	8
Female TRF12h	57	8	0.4315	ns
Female TRF08h	66	5	>0.9999	ns
All females vs:	211	21
All males	180	64	<0.0001	****
Liver - Lymphoma
Male AL vs:	96	2
Male TRF12h	72	1	>0.9999	ns
Male TRF08h	73	0	0.5078	ns
Female AL vs:	92	4
Female TRF12h	63	2	>0.9999	ns
Female TRF08h	67	4	0.724	ns
All females vs:	222	10
All males	241	3	0.0491	*
Lung - Acidophilic macrophage pneumonia
Male AL vs:	68	30
Male TRF12h	53	20	0.7346	ns
Male TRF08h	60	13	0.0744	ns
Female AL vs:	86	10
Female TRF12h	58	7	>0.9999	ns
Female TRF08h	61	10	0.4807	ns
All females vs:	205	27
All males	181	63	<0.0001	****
Lung - Bronchioloalveolar carcinoma
Male AL vs:	88	17
Male TRF12h	61	12	0.2544	ns
Male TRF08h	63	10	0.4833	ns
Female AL vs:	96	0
Female TRF12h	64	1	0.4037	ns
Female TRF08h	70	1	0.4251	ns
All females vs:	230	2
All males	205	39	<0.0001	****
Lung - Bronchioloalveolar adenoma
Male AL vs:	82	16
Male TRF12h	51	22	0.0407	*
Male TRF08h	50	23	0.0265	*
Female AL vs:	95	1
Female TRF12h	65	0	>0.9999	ns
Female TRF08h	71	1	>0.9999	ns
All females vs:	230	2
All males	183	61	<0.0001	****
Lung - Histiocytic sarcoma
Male AL vs:	87	11
Male TRF12h	67	6	0.6106	ns
Male TRF08h	62	11	0.4946	ns
Female AL vs:	95	1
Female TRF12h	63	2	0.5658	ns
Female TRF08h	70	1	>0.9999	ns
All females vs:	228	4
All males	216	28	<0.0001	****
Lung - Lymphoma
Male AL vs:	97	1
Male TRF12h	72	1	>0.9999	ns
Male TRF08h	73	0	>0.9999	ns
Female AL vs:	93	3
Female TRF12h	65	0	0.2733	ns
Female TRF08h	68	3	0.6999	ns
All females vs:	226	6
All males	242	2	0.1663	ns
Kidney - Amyloidosis
Male AL vs:	87	11
Male TRF12h	71	2	0.0439	*
Male TRF08h	68	5	0.4297	ns
Female AL vs:	88	8
Female TRF12h	60	5	>0.9999	ns
Female TRF08h	66	5	>0.9999	ns
All females vs:	214	18
All males	226	18	>0.9999	ns
Kidney - Glomerulonephritis
Male AL vs:	64	34
Male TRF12h	46	27	0.8719	ns
Male TRF08h	46	27	0.8719	ns
Female AL vs:	16	80
Female TRF12h	13	52	0.677	ns
Female TRF08h	15	56	0.547	ns
All females vs:	44	188
All males	156	88	<0.0001	****
Kidney - Histiocytic sarcoma
Male AL vs:	98	0
Male TRF12h	72	1	0.4269	ns
Male TRF08h	72	1	0.4269	ns
Female AL vs:	96	0
Female TRF12h	65	0	>0.9999	ns
Female TRF08h	69	2	0.1793	ns
All females vs:	230	2
All males	242	2	>0.9999	ns
Kidney - Lymphoma
Male AL vs:	97	1
Male TRF12h	72	1	>0.9999	ns
Male TRF08h	73	0	>0.9999	ns
Female AL vs:	94	2
Female TRF12h	64	1	>0.9999	ns
Female TRF08h	65	6	0.073	ns
All females vs:	223	9
All males	242	2	0.0325	*
Spleen - Histiocytic sarcoma
Male AL vs:	89	9
Male TRF12h	62	11	0.3361	ns
Male TRF08h	59	14	0.0711	ns
Female AL vs:	96	0
Female TRF12h	58	7	0.0014	**
Female TRF08h	68	3	0.075	ns
All females vs:	222	10
All males	208	34	0.0002	***
Spleen - Lymphoma
Male AL vs:	96	2
Male TRF12h	72	1	>0.9999	ns
Male TRF08h	73	0	0.5078	ns
Female AL vs:	92	4
Female TRF12h	63	2	>0.9999	ns
Female TRF08h	66	5	0.4974	ns
All females vs:	221	11
All males	239	3	0.0296	*
